# Supplementary material for: Structural basis of the activation of c-MET receptor
Source: Nat Commun. 2021 Jul 1;12:4074. doi: 10.1038/s41467-021-24367-3 (PMC8249616; doi:10.1038/s41467-021-24367-3)
Supplement: Supplementary file 4 — Source Data [file 41467_2021_24367_MOESM4_ESM.xlsx]

## Sheet: Figure 2 
Figure 2f
WT	No HGF		K47E	K91E	F112A	H114E		R242E	K244E	R249E	R242E/K244E/R249E		W321R	E336R	E361R	R373E	Y376A	W321R/Y376A	W321R/E361R/Y376A		T673A
1	0.00671		0.751019	0.822558	0.65212	0.70574		0.760255	0.802182	0.835634	0.736577		0.904613	1.11919	1.14906	1.08692	0.826234	0.676479	0.485998		0.31145
1	0.00023		0.616805	0.905206	0.662561	0.721016		0.669299	0.820237	0.741036	0.839938		0.801065	0.853672	0.949356	0.750067	0.688857	0.51224	0.467155		0.241987
1	0.0055		0.829012	0.894169	0.677454	0.819151		0.892419	0.927274	0.926001	0.778835		0.700143	1.02581	0.918535	0.918913	0.766802	0.629608	0.496577		0.200031
Figure 2g
WT	E267A/R384A/E419A	Y369A/F373A
1	0.37199	0.514984
1	0.704634	0.798012
1	0.456988	0.989524
1	0.431246	0.680409
1	0.553175	0.642526
Figure 2h
WT	R242E/K244E/R249E	W321R/E361R/Y376A	Y673A
1	0.633047	0.883618	0.750331
1	0.69282	0.625697	0.76549
1	0.903868	0.812472	0.823161

## Sheet: Figure 3
Figure 3d
WT	E159R	E195R	R197E
1	0.044892	0.799468	0.583883
1	0.059203	0.692423	0.560654
1	0.053143	0.727158	0.875046
Figure 3e
WT	R426A/R469A
1	0.028489
1	0.016917
1	0.03573
1	0.047354
1	0.026635
Figure 3f
WT	E159R
1	0.440516
1	0.47159
1	0.57531

## Sheet: Figure 4
Figure 4d
WT	K34E/R35E/R36E	R73E/R76E/K78E
1	0.825901	0.706136
1	0.848148	0.508584
1	0.783095	0.722996
Figure 4e
WT	R592E/N593E/K595E/K599E
1	0.680589
1	0.664613
1	0.870193
1	0.752855
1	0.858081

## Sheet: Figure 6
Figure 6e
WT	NK1	NK2
1	0.598652	0.098596
1	0.675115	0.039008
1	0.78418	0.053652

## Sheet: Extended_Figure_5
Extended Data Figure 5 left-top
Top: anti-Phospho(Tyr1234/1235)-c-Met (antibody 3077S, Cell Signaling)
Bottom: anti-β-actin (antibody A1978, Sigma)
Lanes from left to right: WT, K34E/R35E/R36E, R73E/R76E/K78E, F112A, E159R, E195R, blank, WT, R197E, R242E, K244E, R249E, R242E/K244E/R249E
Extended Data Figure 5 left-bottom
Top: anti-c-Met (antibody 8198S, Cell Signaling)
Bottom: anti-β-actin (antibody A1978, Sigma)
Lanes from left to right: WT, K34E/R35E/R36E, R73E/R76E/K78E, F112A, E159R, E195R, blank, WT, R197E, R242E, K244E, R249E, R242E/K244E/R249E
Extended Data Figure 5 middle-top
Top: anti-Phospho(Tyr1234/1235)-c-Met (antibody 3077S, Cell Signaling)
Bottom: anti-β-actin (antibody A1978, Sigma)
Lanes from left to right: WT, W321R, E336A, E361R, Y376A, T673A, NK1, No HGF
Extended Data Figure 5 middle-bottom
Top: anti-c-Met (antibody 8198S, Cell Signaling)
Bottom: anti-β-actin (antibody A1978, Sigma)
Lanes from left to right: WT, W321R, E336A, E361R, Y376A, T673A, NK1, No HGF
Extended Data Figure 5 right-top
Top: anti-Phospho(Tyr1234/1235)-c-Met (antibody 3077S, Cell Signaling)
Bottom: anti-β-actin (antibody A1978, Sigma)
Lanes from left to right: WT, K91E, H114E, R373E, K47E, NK2, W321R/Y376A, W321R/E361R/Y376A, R242E/K244E/R249E/W321R/E361R/Y376A
Extended Data Figure 5 right-bottom
Top: anti-c-Met (antibody 8198S, Cell Signaling)
Bottom: anti-β-actin (antibody A1978, Sigma)
Lanes from left to right: WT, K91E, H114E, R373E, K47E, NK2, W321R/Y376A, W321R/E361R/Y376A, R242E/K244E/R249E/W321R/E361R/Y376A

## Sheet: Extended_Figure_6
Extended Data Figure 6A
Top: anti-c-Met (antibody 8198S, Cell Signaling)
Bottom: anti-β-actin (antibody A1978, Sigma)
Lanes from left to right: WT, E267A/R384A/E419A, R426A/R469A, Y369A/F373A, R592E/N593E/K595E/K599E
Extended Data Figure 6B top
Top: anti-Phospho(Tyr1234/1235)-c-Met (antibody 3077S, Cell Signaling)
Bottom: anti-β-actin (antibody A1978, Sigma)
Lanes from left to right: WT (-)HGF, WT (+)HGF, E267A/R384A/E419A (-)HGF, E267A/R384A/E419A (+)HGF, R426A/R469A (-)HGF, R426A/R469A (+)HGF, Y369A/F373A (-)HGF, Y369A/F373A (+)HGF, R592E/N593E/K595E/K599E (-)HGF, R592E/N593E/K595E/K599E (+)HGF
Extended Data Figure 6B bottom
Top: anti-c-Met (antibody 8198S, Cell Signaling)
Bottom: anti-β-actin (antibody A1978, Sigma)
Lanes from left to right: WT (-)HGF, WT (+)HGF, E267A/R384A/E419A (-)HGF, E267A/R384A/E419A (+)HGF, R426A/R469A (-)HGF, R426A/R469A (+)HGF, Y369A/F373A (-)HGF, Y369A/F373A (+)HGF, R592E/N593E/K595E/K599E (-)HGF, R592E/N593E/K595E/K599E (+)HGF
